# Supplementary material for: Interaction of coexposure to inorganic arsenic and manganese: Tight junction injury of the blood–brain barrier and the relationship between oxidative stress and inflammatory cytokines in glial cells
Source: PLoS One. 2025 Aug 25;20(8):e0330287. doi: 10.1371/journal.pone.0330287 (PMC12377611; doi:10.1371/journal.pone.0330287)
Supplement: S1 Table — *One-way ANOVA with Tukey’s post hoc tests. This table supports the statistical comparisons shown in Fig 1. (XLSX) [file pone.0330287.s001.xlsx]

## Sheet: S1 Table
	S1 Table. Cytotoxicity of iAs or Mn alone and coexposure to iAs and Mn in glial cells.
	Group	Relative cell viability (%)	p-value*	p-value*	p-value*	p-value*	p-value*	p-value*	p-value*
		mean ± SD	vs. Control group	vs. iAs 5 μM group	vs. Mn 10 μM group	vs. Mn 100 μM group	vs. Mn 200 μM group	vs. iAs 5 + Mn 10 μM group	vs. iAs 5 + Mn 100 μM group
	Control	100.0 ± 4.96
	iAs 1 μM	96.1 ± 3.01	0.401	< 0.001	< 0.001	< 0.001	< 0.001	< 0.001	< 0.001
	iAs 5 μM	67.7 ± 2.75	< 0.001
	Mn 10 μM	69.2 ± 2.56	< 0.001	0.994
	Mn 100 μM	62.8 ± 1.02	< 0.001	0.128	0.017
	Mn 200 μM	50.3 ± 2.52	< 0.001	< 0.001	< 0.001	< 0.001
	iAs 5 μM + Mn 10 μM	29.8 ± 1.55	< 0.001	< 0.001	< 0.001	< 0.001	< 0.001
	iAs 5 μM + Mn 100 μM	28.1 ± 1.81	< 0.001	< 0.001	< 0.001	< 0.001	< 0.001	0.981
	iAs 5 μM + Mn 200 μM	21.0 ± 2.34	< 0.001	< 0.001	< 0.001	< 0.001	< 0.001	< 0.001	0.006
	*One-way ANOVA with Tukey's post hoc tests.
