# Supplementary material for: Interaction of coexposure to inorganic arsenic and manganese: Tight junction injury of the blood–brain barrier and the relationship between oxidative stress and inflammatory cytokines in glial cells
Source: PLoS One. 2025 Aug 25;20(8):e0330287. doi: 10.1371/journal.pone.0330287 (PMC12377611; doi:10.1371/journal.pone.0330287)
Supplement: S2 Table — (A) Nrf2 mRNA expression. (B) HO-1 mRNA expression. *One-way ANOVA with Tukey’s post hoc tests.This table supports the statistical comparisons shown in Fig 2A and 2B. (XLSX) [file pone.0330287.s002.xlsx]

## Sheet: S2 Table
	S2 Table. Oxidative stress of iAs or Mn alone and coexposure to iAs and Mn in glial cells.
	(A) Nrf2 mRNA expression
	Group	Nrf2/β-actin mRNA ratio for control	p-value*	p-value*	p-value*	p-value*	p-value*	p-value*	p-value*
		mean ± SD	vs. Control group	vs. iAs 5 μM group	vs. Mn 10 μM group	vs. Mn 100 μM group	vs. Mn 200 μM group	vs. iAs 5 + Mn 10 μM group	vs. iAs 5 + Mn 100 μM group
	Control	1.00 ± 0.01
	iAs 5 μM	1.79 ± 0.10	< 0.001
	Mn 10 μM	0.93 ± 0.05	0.872	< 0.001
	Mn 100 μM	1.05 ± 0.01	0.98	< 0.001	0.347
	Mn 200 μM	1.13 ± 0.09	0.18	< 0.001	0.01	0.66
	iAs 5 μM + Mn 10 μM	1.59 ± 0.11	< 0.001	0.009	< 0.001	< 0.001	< 0.001
	iAs 5 μM + Mn 100 μM	1.85 ± 0.06	< 0.001	0.95	< 0.001	< 0.001	< 0.001	< 0.001
	iAs 5 μM + Mn 200 μM	2.22 ± 0.05	< 0.001	< 0.001	< 0.001	< 0.001	< 0.001	< 0.001	< 0.001
	*One-way ANOVA with Tukey's post hoc tests.
	(B) HO-1 mRNA expression
	Group	HO-1/β-actin mRNA ratio for control	p-value*	p-value*	p-value*	p-value*	p-value*	p-value*	p-value*
		mean ± SD	vs. Control group	vs. iAs 5 μM group	vs. Mn 10 μM group	vs. Mn 100 μM group	vs. Mn 200 μM group	vs. iAs 5 + Mn 10 μM group	vs. iAs 5 + Mn 100 μM group
	Control	1.00 ± 0.07
	iAs 5 μM	3.56 ± 0.24	< 0.001
	Mn 10 μM	0.90 ± 0.18	0.987	< 0.001
	Mn 100 μM	0.95 ± 0.15	1	< 0.001	1
	Mn 200 μM	1.24 ± 0.07	0.423	< 0.001	0.096	0.218
	iAs 5 μM + Mn 10 μM	3.91 ± 0.14	< 0.001	0.078	< 0.001	< 0.001	< 0.001
	iAs 5 μM + Mn 100 μM	4.93 ± 0.20	< 0.001	< 0.001	< 0.001	< 0.001	< 0.001	< 0.001
	iAs 5 μM + Mn 200 μM	6.33 ± 0.15	< 0.001	< 0.001	< 0.001	< 0.001	< 0.001	< 0.001	< 0.001
	*One-way ANOVA with Tukey's post hoc tests.
