# Supplementary material for: Interaction of coexposure to inorganic arsenic and manganese: Tight junction injury of the blood–brain barrier and the relationship between oxidative stress and inflammatory cytokines in glial cells
Source: PLoS One. 2025 Aug 25;20(8):e0330287. doi: 10.1371/journal.pone.0330287 (PMC12377611; doi:10.1371/journal.pone.0330287)
Supplement: S3 Table — (A) MCP-1 mRNA expression. (B) IL-1β mRNA expression. (C) IL-6 mRNA expression. *One-way ANOVA with Tukey’s post hoc tests. This table supports the statistical comparisons shown in Fig 3A–C. (XLSX) [file pone.0330287.s003.xlsx]

## Sheet: S3 Table
	S3 Table. Inflammatory cytokines in iAs and Mn alone groups and iAs and Mn coexposure groups in glial cells.
	(A) MCP-1 mRNA expression
	Group	MCP-1/β-actin mRNA ratio for control	p-value*	p-value*	p-value*	p-value*	p-value*	p-value*	p-value*
		mean ± SD	vs. Control group	vs. iAs 5 μM group	vs. Mn 10 μM group	vs. Mn 100 μM group	vs. Mn 200 μM group	vs. iAs 5 + Mn 10 μM group	vs. iAs 5 + Mn 100 μM group
	Control	1.00 ± 0.09
	iAs 5 μM	1.96 ± 0.31	< 0.001
	Mn 10 μM	0.89 ± 0.11	0.995	< 0.001
	Mn 100 μM	1.01 ± 0.24	1	< 0.001	0.992
	Mn 200 μM	1.15 ± 0.13	0.975	< 0.001	0.683	0.982
	iAs 5 μM + Mn 10 μM	2.72 ± 0.38	< 0.001	0.001	< 0.001	< 0.001	< 0.001
	iAs 5 μM + Mn 100 μM	3.08 ± 0.15	< 0.001	<0.001	< 0.001	< 0.001	< 0.001	0.354
	iAs 5 μM + Mn 200 μM	3.15 ± 0.17	< 0.001	< 0.001	< 0.001	< 0.001	< 0.001	0.16	1
	*One-way ANOVA with Tukey's post hoc tests.
	(B) IL-1β mRNA expression
	Group	IL-1β/β-actin mRNA ratio for control	p-value*	p-value*	p-value*	p-value*	p-value*	p-value*	p-value*
		mean ± SD	vs. Control group	vs. iAs 5 μM group	vs. Mn 10 μM group	vs. Mn 100 μM group	vs. Mn 200 μM group	vs. iAs 5 + Mn 10 μM group	vs. iAs 5 + Mn 100 μM group
	Control	1.00 ± 0.06
	iAs 5 μM	1.15 ± 0.08	0.381
	Mn 10 μM	1.17 ± 0.15	0.224	1
	Mn 100 μM	1.20 ± 0.04	0.101	0.994	1
	Mn 200 μM	1.52 ± 0.11	< 0.001	< 0.001	< 0.001	0.002
	iAs 5 μM + Mn 10 μM	1.35 ± 0.07	< 0.001	0.084	0.163	0.334	0.276
	iAs 5 μM + Mn 100 μM	1.32 ± 0.08	0.002	0.218	0.373	0.628	0.112	1
	iAs 5 μM + Mn 200 μM	2.59 ± 0.12	< 0.001	< 0.001	< 0.001	< 0.001	< 0.001	< 0.001	< 0.001
	*One-way ANOVA with Tukey's post hoc tests.
	(C) IL-6 mRNA expression
	Group	IL-6/β-actin mRNA ratio for control	p-value*	p-value*	p-value*	p-value*	p-value*	p-value*	p-value*
		mean ± SD	vs. Control group	vs. iAs 5 μM group	vs. Mn 10 μM group	vs. Mn 100 μM group	vs. Mn 200 μM group	vs. iAs 5 + Mn 10 μM group	vs. iAs 5 + Mn 100 μM group
	Control	1.00 ± 0.08
	iAs 5 μM	2.36 ± 0.10	< 0.001
	Mn 10 μM	1.14 ± 0.18	0.994	< 0.001
	Mn 100 μM	1.77 ± 0.13	0.006	0.062	0.036
	Mn 200 μM	1.70 ± 0.09	0.016	0.026	0.084	1
	iAs 5 μM + Mn 10 μM	4.07 ± 0.54	< 0.001	< 0.001	< 0.001	< 0.001	< 0.001
	iAs 5 μM + Mn 100 μM	6.49 ± 0.24	< 0.001	< 0.001	< 0.001	< 0.001	< 0.001	< 0.001
	iAs 5 μM + Mn 200 μM	9.64 ± 0.34	< 0.001	< 0.001	< 0.001	< 0.001	< 0.001	< 0.001	< 0.001
	*One-way ANOVA with Tukey's post hoc tests.
