# Supplementary material for: Interaction of coexposure to inorganic arsenic and manganese: Tight junction injury of the blood–brain barrier and the relationship between oxidative stress and inflammatory cytokines in glial cells
Source: PLoS One. 2025 Aug 25;20(8):e0330287. doi: 10.1371/journal.pone.0330287 (PMC12377611; doi:10.1371/journal.pone.0330287)
Supplement: S4 Table — (A) Nrf2 protein expression. (B) HO-1 protein expression. *One-way ANOVA with Tukey’s post hoc tests. This table supports the statistical comparisons shown in Fig 4B and 4C. (XLSX) [file pone.0330287.s004.xlsx]

## Sheet: S4 Table
	S4 Table. Expression of Nrf2 and HO-1 proteins in the vascular endothelial cell and pericyte groups after exposure to iAs or Mn alone and coexposure to iAs and Mn.
	(A) Nrf2 protein expression
	Group	Nrf2/β-actin ratio for control	p-value*	p-value*	p-value*	p-value*	p-value*	p-value*	p-value*
		mean ± SD	vs. Control group	vs. iAs 10 μM group	vs. Mn 10 μM group	vs. Mn 100 μM group	vs. Mn 200 μM group	vs. iAs 10 + Mn 10 μM group	vs. iAs 10 + Mn 100 μM group
	Control	1
	iAs 10 μM	2.43 ± 0.52	< 0.001
	Mn 10 μM	1.23 ± 0.21	0.982	0.001
	Mn 100 μM	0.88 ± 0.25	1	< 0.001	0.837
	Mn 200 μM	0.95 ± 0.21	1	< 0.001	0.946	1
	iAs 10 μM + Mn 10 μM	2.20 ± 0.22	0.001	0.982	0.011	< 0.001	< 0.001
	iAs 10 μM + Mn 100 μM	2.60 ± 0.42	< 0.001	0.996	< 0.001	< 0.001	< 0.001	0.73
	iAs 10 μM + Mn 200 μM	2.73 ± 0.57	< 0.001	0.918	< 0.001	< 0.001	< 0.001	0.422	1
	*One-way ANOVA with Tukey's post hoc tests.
	(B) HO-1 protein expression
	Group	HO-1/β-actin ratio for control	p-value*	p-value*	p-value*	p-value*	p-value*	p-value*	p-value*
		mean ± SD	vs. Control group	vs. iAs 10 μM group	vs. Mn 10 μM group	vs. Mn 100 μM group	vs. Mn 200 μM group	vs. iAs 10 + Mn 10 μM group	vs. iAs 10 + Mn 100 μM group
	Control	1
	iAs 10 μM	3.11 ± 1.09	0.004
	Mn 10 μM	0.71 ± 0.49	0.998	< 0.001
	Mn 100 μM	0.86 ± 0.45	1	0.002	1
	Mn 200 μM	1.36 ± 0.72	0.995	0.025	0.873	0.966
	iAs 10 μM + Mn 10 μM	2.84 ± 0.53	0.016	0.999	0.004	0.008	0.083
	iAs 10 μM + Mn 100 μM	3.36 ± 0.82	0.001	0.999	< 0.001	< 0.001	0.007	0.954
	iAs 10 μM + Mn 200 μM	3.56 ± 0.79	< 0.001	0.979	< 0.001	< 0.001	0.003	0.802	1
	*One-way ANOVA with Tukey's post hoc tests.
