# Supplementary material for: Interaction of coexposure to inorganic arsenic and manganese: Tight junction injury of the blood–brain barrier and the relationship between oxidative stress and inflammatory cytokines in glial cells
Source: PLoS One. 2025 Aug 25;20(8):e0330287. doi: 10.1371/journal.pone.0330287 (PMC12377611; doi:10.1371/journal.pone.0330287)
Supplement: S5 Table — (A) Nrf2 protein expression. (B) HO-1 protein expression. *One-way ANOVA with Tukey’s post hoc tests. This table supports the statistical comparisons shown in Fig 5B and 5C. (XLSX) [file pone.0330287.s005.xlsx]

## Sheet: S5 Table
	S5 Table. Expression of Nrf2 and HO-1 proteins in astrocytes after exposure to iAs or Mn alone and coexposure to iAs and Mn.
	(A) Nrf2 protein expression
	Group	Nrf2/β-actin ratio for control	p-value*	p-value*	p-value*	p-value*	p-value*	p-value*	p-value*
		mean ± SD	vs. Control group	vs. iAs 10 μM group	vs. Mn 10 μM group	vs. Mn 100 μM group	vs. Mn 200 μM group	vs. iAs 10 + Mn 10 μM group	vs. iAs 10 + Mn 100 μM group
	Control	1
	iAs 10 μM	3.28 ± 0.26	0.016
	Mn 10 μM	0.75 ± 0.39	1	0.006
	Mn 100 μM	0.70 ± 0.45	1	0.005	1
	Mn 200 μM	1.30 ± 0.22	1	0.049	0.98	0.968
	iAs 10 μM + Mn 10 μM	6.00 ± 0.93	< 0.001	0.003	< 0.001	< 0.001	< 0.001
	iAs 10 μM + Mn 100 μM	6.28 ± 0.91	< 0.001	< 0.001	< 0.001	< 0.001	< 0.001	1
	iAs 10 μM + Mn 200 μM	7.95 ± 1.86	< 0.001	< 0.001	< 0.001	< 0.001	< 0.001	0.053	0.137
	*One-way ANOVA with Tukey's post hoc tests.
	(B) HO-1 protein expression
	Group	HO-1/β-actin ratio for control	p-value*	p-value*	p-value*	p-value*	p-value*	p-value*	p-value*
		mean ± SD	vs. Control group	vs. iAs 10 μM group	vs. Mn 10 μM group	vs. Mn 100 μM group	vs. Mn 200 μM group	vs. iAs 10 + Mn 10 μM group	vs. iAs 10 + Mn 100 μM group
	Control	1
	iAs 10 μM	4.28 ± 0.32	0.03
	Mn 10 μM	2.25 ± 0.84	0.868	0.389
	Mn 100 μM	1.15 ± 0.26	1	0.043	0.927
	Mn 200 μM	2.05 ± 0.84	0.941	0.281	1	0.974
	iAs 10 μM + Mn 10 μM	9.10 ± 1.43	< 0.001	< 0.001	< 0.001	< 0.001	< 0.001
	iAs 10 μM + Mn 100 μM	13.1 ± 2.17	< 0.001	< 0.001	< 0.001	< 0.001	< 0.001	0.005
	iAs 10 μM + Mn 200 μM	11.7 ± 2.30	< 0.001	< 0.001	< 0.001	< 0.001	< 0.001	0.152	0.762
	*One-way ANOVA with Tukey's post hoc tests.
