# Supplementary material for: Interaction of coexposure to inorganic arsenic and manganese: Tight junction injury of the blood–brain barrier and the relationship between oxidative stress and inflammatory cytokines in glial cells
Source: PLoS One. 2025 Aug 25;20(8):e0330287. doi: 10.1371/journal.pone.0330287 (PMC12377611; doi:10.1371/journal.pone.0330287)
Supplement: S6 Table — *One-way ANOVA with Tukey’s post hoc tests. This table supports the statistical comparisons shown in Fig 6. (XLSX) [file pone.0330287.s006.xlsx]

## Sheet: S6 Table
	S6 Table. Changes in TEER after exposure to iAs or Mn alone, and coexposure to iAs and Mn.
	Group	%TEER	p-value*	p-value*	p-value*	p-value*	p-value*	p-value*	p-value*
		mean ± SD	vs. Control group	vs. iAs 10 μM group	vs. Mn 10 μM group	vs. Mn 100 μM group	vs. Mn 200 μM group	vs. iAs 10 + Mn 10 μM group	vs. iAs 10 + Mn 100 μM group
	Control	100.0 ± 9.04
	iAs 10 μM	27.4 ± 4.13	< 0.001
	Mn 10 μM	98.9 ± 11.0	1	< 0.001
	Mn 100 μM	96.6 ± 15.0	1	< 0.001	1
	Mn 200 μM	99.9 ± 15.6	1	< 0.001	1	1
	iAs 10 μM + Mn 10 μM	27.2 ± 4.76	< 0.001	1	< 0.001	< 0.001	< 0.001
	iAs 10 μM + Mn 100 μM	26.7 ± 4.84	< 0.001	1	< 0.001	< 0.001	< 0.001	1
	iAs 10 μM + Mn 200 μM	26.0 ± 5.42	< 0.001	1	< 0.001	< 0.001	< 0.001	1	1
	*One-way ANOVA with Tukey's post hoc tests.
