# Supplementary material for: Interaction of coexposure to inorganic arsenic and manganese: Tight junction injury of the blood–brain barrier and the relationship between oxidative stress and inflammatory cytokines in glial cells
Source: PLoS One. 2025 Aug 25;20(8):e0330287. doi: 10.1371/journal.pone.0330287 (PMC12377611; doi:10.1371/journal.pone.0330287)
Supplement: S7 Table — (A) Claudin-5 protein expression. (B) ZO-1 protein expression. *One-way ANOVA with Tukey’s post hoc tests. This table supports the statistical comparisons shown in Fig 7B and 7C. (XLSX) [file pone.0330287.s007.xlsx]

## Sheet: S7 Table
	S7 Table. Expression of the tight junction proteins claudin-5 and ZO-1 after exposure to iAs or Mn alone and coexposure to iAs and Mn.
	(A) Claudin-5 protein expression
	Group	Claudin-5/β-actin ratio for control	p-value*	p-value*	p-value*	p-value*	p-value*	p-value*	p-value*
		mean ± SD	vs. Control group	vs. iAs 10 μM group	vs. Mn 10 μM group	vs. Mn 100 μM group	vs. Mn 200 μM group	vs. iAs 10 + Mn 10 μM group	vs. iAs 10 + Mn 100 μM group
	Control	1
	iAs 10 μM	0.36 ± 0.15	0.003
	Mn 10 μM	0.92 ± 0.34	0.999	0.012
	Mn 100 μM	1.02 ± 0.27	1	0.002	0.995
	Mn 200 μM	0.76 ± 0.21	0.681	0.137	0.945	0.584
	iAs 10 μM + Mn 10 μM	0.31 ± 0.06	0.001	1	0.005	< 0.001	0.064
	iAs 10 μM + Mn 100 μM	0.39 ± 0.17	0.005	1	0.02	0.004	0.208	0.998
	iAs 10 μM + Mn 200 μM	0.31 ± 0.18	0.001	1	0.005	< 0.001	0.063	1	0.998
	*One-way ANOVA with Tukey's post hoc tests.
	(B) ZO-1 protein expression
	Group	ZO-1/β-actin ratio for control	p-value*	p-value*	p-value*	p-value*	p-value*	p-value*	p-value*
		mean ± SD	vs. Control group	vs. iAs 10 μM group	vs. Mn 10 μM group	vs. Mn 100 μM group	vs. Mn 200 μM group	vs. iAs 10 + Mn 10 μM group	vs. iAs 10 + Mn 100 μM group
	Control	1
	iAs 10 μM	0.37 ± 0.12	< 0.001
	Mn 10 μM	0.77 ± 0.08	0.184	0.002
	Mn 100 μM	0.76 ± 0.13	0.139	0.003	1
	Mn 200 μM	0.66 ± 0.21	0.01	0.044	0.861	0.918
	iAs 10 μM + Mn 10 μM	0.34 ± 0.11	< 0.001	1	< 0.001	0.001	0.022
	iAs 10 μM + Mn 100 μM	0.44 ± 0.06	< 0.001	0.99	0.012	0.018	0.22	0.947
	iAs 10 μM + Mn 200 μM	0.36 ± 0.14	< 0.001	1	0.001	0.002	0.036	1	0.982
	*One-way ANOVA with Tukey's post hoc tests.
