# Supplementary material for: Interaction of coexposure to inorganic arsenic and manganese: Tight junction injury of the blood–brain barrier and the relationship between oxidative stress and inflammatory cytokines in glial cells
Source: PLoS One. 2025 Aug 25;20(8):e0330287. doi: 10.1371/journal.pone.0330287 (PMC12377611; doi:10.1371/journal.pone.0330287)
Supplement: S8 Table — *One-way ANOVA with Tukey’s post hoc tests. This table supports the statistical comparisons shown in Fig 8B. (XLSX) [file pone.0330287.s008.xlsx]

## Sheet: S8 Table
	S8 Table. Quantitative analysis of immunofluorescence staining of claudin-5 after exposure to iAs or Mn alone and coexposure to iAs and Mn.
	Group	Relative fluorescence intensity of claudin-5	p-value*	p-value*	p-value*	p-value*	p-value*	p-value*	p-value*
		mean ± SD	vs. Control group	vs. iAs 10 μM group	vs. Mn 10 μM group	vs. Mn 100 μM group	vs. Mn 200 μM group	vs. iAs 10 + Mn 10 μM group	vs. iAs 10 + Mn 100 μM group
	Control	21.4 ± 4.72
	iAs 10 μM	8.86 ± 1.32	< 0.001
	Mn 10 μM	20.2 ± 2.85	0.993	< 0.001
	Mn 100 μM	19.6 ± 1.74	0.905	< 0.001	1
	Mn 200 μM	20.4 ± 2.73	0.997	< 0.001	1	0.999
	iAs 10 μM + Mn 10 μM	8.84 ± 1.69	< 0.001	1	< 0.001	< 0.001	< 0.001
	iAs 10 μM + Mn 100 μM	7.53 ± 0.91	< 0.001	0.979	< 0.001	< 0.001	< 0.001	0.981
	iAs 10 μM + Mn 200 μM	8.66 ± 0.99	< 0.001	1	< 0.001	< 0.001	< 0.001	1	0.992
	*One-way ANOVA with Tukey's post hoc tests.
