# Supplementary material for: Interaction of coexposure to inorganic arsenic and manganese: Tight junction injury of the blood–brain barrier and the relationship between oxidative stress and inflammatory cytokines in glial cells
Source: PLoS One. 2025 Aug 25;20(8):e0330287. doi: 10.1371/journal.pone.0330287 (PMC12377611; doi:10.1371/journal.pone.0330287)
Supplement: S9 Table — *One-way ANOVA with Tukey’s post hoc tests. This table supports the statistical comparisons shown in Fig 9B. (XLSX) [file pone.0330287.s009.xlsx]

## Sheet: S9 Table
	S9 Table. Quantitative analysis of immunofluorescence staining of ZO-1 after exposure to iAs or Mn alone and coexposure to iAs and Mn.
	Group	Relative fluorescence intensity of ZO-1	p-value*	p-value*	p-value*	p-value*	p-value*	p-value*	p-value*
		mean ± SD	vs. Control group	vs. iAs 10 μM group	vs. Mn 10 μM group	vs. Mn 100 μM group	vs. Mn 200 μM group	vs. iAs 10 + Mn 10 μM group	vs. iAs 10 + Mn 100 μM group
	Control	18.2 ± 3.12
	iAs 10 μM	8.93 ± 1.89	< 0.001
	Mn 10 μM	15.7 ± 2.81	0.505	< 0.001
	Mn 100 μM	17.3 ± 2.42	0.996	< 0.001	0.903
	Mn 200 μM	17.8 ± 2.28	1	< 0.001	0.702	1
	iAs 10 μM + Mn 10 μM	8.54 ± 0.95	< 0.001	1	< 0.001	< 0.001	< 0.001
	iAs 10 μM + Mn 100 μM	8.60 ± 2.05	< 0.001	1	< 0.001	< 0.001	< 0.001	1
	iAs 10 μM + Mn 200 μM	8.96 ± 0.94	< 0.001	1	< 0.001	< 0.001	< 0.001	1	1
	*One-way ANOVA with Tukey's post hoc tests.
